# Supplementary material for: Extracellular AMP Inhibits Pollen Tube Growth in Picea meyeri via Disrupted Calcium Gradient and Disorganized Microfilaments
Source: Plants (Basel). 2024 Dec 29;14(1):72. doi: 10.3390/plants14010072 (PMC11722819; doi:10.3390/plants14010072)
Supplement: Supplementary file 1 [file plants-14-00072-s001.zip]

Archive with 1 entries (1 files):
- plants-3329936-supplementary.pdf
